# Supplementary material for: Human anogenital monocyte-derived dendritic cells and langerin+cDC2 are major HIV target cells
Source: Nat Commun. 2021 Apr 12;12:2147. doi: 10.1038/s41467-021-22375-x (PMC8042121; doi:10.1038/s41467-021-22375-x)
Supplement: Supplementary file 4 — Source Data [file 41467_2021_22375_MOESM4_ESM.xlsx]

## Sheet: Figure 1
Figure 1B Tissue MNP proportions								Figure 1C MNP proportions Microscopy vs Flow Cytometry							Figure 1D Proportion of langerin expressing cDC2																Figure 1D Proportion of CD14 expressing cells																Figure 1E Proportion of total CD14 expressing cells
	cDC1	Langerin- cDC2	Langerin+ cDC2	Macrophages	CD14+ CD1c- MDM	CD14+ CD1c+ MDDC			Macrophages & CD14+ CD1c- MDM	CD14+ CD1c+ MDDC	Langerin- cDC2	Langerin+ cDC2			Abdomen	Labia	Outer Foreskin	Inner Foreskin	Glans	Perineum	Vagina	Fossa Navicularis	Anal Canal	Ectocervix	Endocervix	Penile Urethra	Rectum	Colon			Abdomen	Labia	Outer Foreskin	Inner Foreskin	Glans	Perineum	Vagina	Fossa Navicularis	Anal Canal	Ectocervix	Endocervix	Penile Urethra	Rectum	Colon			Genital Skin	Type II Mucosa	Type I Mucosa
Abdomen	1.03	39.1	1.34	18.6	22.5	9.53		Microscopy	1141.68	182.398	249.953	74.3103			3.31	18.92	3.67	17.63	11.99	17.32	13.59	27.76	6.25	12.21	19.08	13.96	9.5	37.39			42.44	42.62	48.8	52.29	63.24	63.65	64.94	59.99	44.41	59.05	50.53	79.31	79.6	77.41			42.62	64.94	79.31
	0.57	62.6	1.13	15	8.57	7.06			175.01	7.00039	161.009	217.012			1.77	18.85	3.09	29.03	33	13.18	26.32	35.08	3.47	33.15	28.09	23.31	37.72	28.57			24.7	70.14	73.1	70.75	59.2	57.06	60.7	80.55	48.46	48.52	64.98	73.9	81.85	71.56			70.14	60.7	73.9
	0.39	43.1	0.83	18.4	13.4	8.18			472.683	35.4512	417.537	90.5976			1.89	17.24	6.41	24.38	20.88	30.68	17.73	22.61	13.94	3.16	2.16	16.1	58.03	28.17			32.63	61.4	70.44	55.37	54.56	53.51	61.46	68.67	65.69	75.14	68.94	44.53	58.87	53.55			61.4	61.46	44.53
	0.11	55.2	1.34	18.8	13.5	1.33			1015.08	191.323	132.863	42.5163			2.37	32.55	15.52	44.29	24.59		17.8	28.8	5.14	0.47		20.83	43.12	35.57			33.64	51.48	75.97	43.68	65.56		64.48	78.45	63.4	74.496		84.61	80.82	61.27			51.48	64.48	84.61
	0.98	58.6	2.35	18.4	11.4	2.89			673.351	7.39946	321.876	33.2976			3.86	29.45	16.35	65.83	29.47		18.47	24.34	28.92			27.55	16.15	19.53			32.15	63.67	33.33	42.64	54.44		77.76	65.73	62.65			71.97	64.85	64.4			63.67	77.76	71.97
	0.99	47	1.3	21.3	9.34	1.34		Flow Cytometry	51.5	8.83	3.69	0.79			2.69	18.52	39.38		24.56		21.64	22.72				27.55	40.58				31.94	40.5	58.5		73.24		54.22	76.07				49.9	71.29				40.5	54.22	49.9
	0.94	62.6	0.87	12.7	8.35	1.04			68.5	7.47	5.5	2.25			1.37	26.12	21.15		27.57			24.37				34.02	16.89				21.92	25.03	45.84		58.73			61.84				49.8					25.03	59.99	49.8
	1.16	66.9	0.61	10.9	6.44	5.17			53.7	5.49	5.18	1.67			0.9	14.03			31.88			24.13				33.83					17.95	36.47			59.28							70.6					36.47	80.55	70.6
	1.39	49.6	4.14	16.1	9.18	4.43			34.3	5.84	11.8	9.38			7.7											13.73					29.42																48.8	68.67	79.6
	3.55	56.7	1.89	16.6	7.38	3.81			36.9	2.13	2.98	5.74			3.23																25.87																73.1	78.45	81.85
	0.77	39.2	1.71	20.8	20	4.69									4.18																42.51																70.44	65.73	58.87
	1.89	38	1.04	22.8	15.8	5.82									2.66																39.64																75.97	76.07	80.82
	1.9	42.7	0.47	15.6	25	4.54									1.09																41.07																33.33	61.84	64.85
	1.58	35.9	0.57	22.5	21.6	5.96									1.56																44.67																58.5	44.41	71.29
	5.78	50.4	0.64	10	9.49	6.4									1.25																20.13																45.84	48.46	77.41
	1.32	52.6	0.87	16.4	16.8	1.89									1.63																34.07																52.29	65.69	71.56
	1.27	59.8	0.69	11.4	12.9	1.38									1.14																24.99																70.75	63.4	53.55
	1.21	53	1.05	13.6	15.7	4.16									1.94																30.35																55.37	62.65	61.27
	1.93	47.7	0.51	6.81	25.1	5.91									1.06																32.42																43.68	59.05	64.4
	4.5	34.4	1.93	6.06	5.39	1.98									5.31																13.38																42.64	48.52	50.53
	1.23	59.5	1.07	1.24	12.3	2.88									1.77																14.61																63.24	75.14	64.98
	1.64	62.3	0.85	6.07	13.5	2.82									1.35																20.42																59.2	74.496	68.94
	3.21	37.5	0.81	20.8	14.5	7.38									2.11																36.11																54.56
	0.91	50.9	1.01	16	11.5	2.44									1.95																28.51																65.56
	1.39	42.7	2.44	21.8	12.7	5.44									5.41																36.94																54.44
	1.38	37.1	0.97	27.6	13.4	3.11									2.55																41.97																73.24
	1.64	37.2	0.83	12.6	11.8	6.65									2.18																25.23																58.73
	2.39	53.2	3.6	18.4	5.65	5.62									6.34																27.65																59.28
	1.71	45.8	1.15	15.4	16.7	7.51									2.45																33.25																63.65
	2.19	64.6	1.61	10.8	6.73	5.05									2.43																19.14																57.06
	1.97	44.7	1.03	17.6	18.2	7.93									2.25																36.83																53.51
	2.73	37.2	0.85	9.98	29.6	7.12									2.23																40.43
	2.02	58.2	1.53	18.4	5.5	5.15									2.56																25.43
	2.46	51	1.94	16.9	10.8	6.68									3.66																29.64
	2.13	40.2	1.55	17.4	9.31	8.88									3.71																28.26
	2.69	55.1	0.41	11.6	11.3	5.53									0.74																23.31
	0.91	52.3	0.81	8.91	12.9	14.6									1.53																22.62
	0.54	51.2	0.47	18.1	17.6	2.44									0.91																36.17
	0.38	48.1	0.46	16.2	13.5	4.15									0.95																30.16
	4.52	50.9	0.45	18.2	13.5	5.82									0.88																32.15
	1.57	61.6	0.86	5.78	16	6.36									1.38																22.64
	2.43	48.7	0.26	25.9	11.7	5.87									0.53																37.86
	1.62	53	0.12	26.9	8.97	1.66									0.23																35.99
	2.43	61.6	1.11	10.7	5.83	4.26									1.77																17.64
	4.82	60	0.93	13.3	7.54	4.19									1.53																21.77
	2.36	44.4	1.22	17.9	12.1	2.54									2.67																31.22
	3.82	57	1.39	7.2	9.76	2.73									2.38																18.35
	3.67	48.9	0.94	23.1	4.53	3.04									1.89																28.57
	1.59	41.9	2.27	16.4	16.3	5.87									5.14																34.97
	3.01	58.3	0.25	8.59	10.9	8.2									0.43																19.74
	4.22	51.7	1.52	17.8	7.88	2.81									2.86																27.2
	2.52	56.5	1.05	16.7	10.8	5.69									1.82																28.55
Labia	7.46	9.94	2.32	27	13.3	11.4
	5.29	8.78	2.04	50.7	17.4	10.4
	4.82	8.16	1.7	28.9	30.8	16.9
	2.74	5.14	2.48	30.5	18.5	12.5
	3.22	4.72	1.97	46.5	15.2	5.24
	8.04	11	2.5	23	15	18.1
	6	8.71	3.08	9.25	12.7	3.54
	0.34	22.3	3.64	8.53	24.3	27.7
Outer Foreskin	6.72	33.1	1.26	21.8	16.4	10.6
	5.84	14.1	0.45	39.3	18	15.8
	3.65	18.1	1.24	54.4	11	5.04
	2.76	4.19	0.77	47	23.6	5.37
	7.43	33.1	6.47	8.74	18.9	5.69
	2.89	1.37	0.89	11.3	30.2	17
	6.46	8.5	2.28	28.9	12.2	4.74
Inner Foreskin	3.37	3.69	0.79	18.9	32.6	8.83
	2.22	5.5	2.25	49.9	18.6	7.47
	5.75	5.18	1.67	41.5	12.2	5.49
	12.1	11.8	9.38	17.2	17.1	5.84
	3.73	2.98	5.74	20.2	16.7	2.13
Glans	5.78	11.3	1.54	30.1	31.6	11.8
	6.32	6.7	3.3	32.8	23.1	9.01
	1.25	22.2	5.86	23	25.7	9.03
	0.72	4.17	1.36	32.9	31.3	9.02
	7.46	5.36	2.24	21.2	31	7.75
	1.21	2.58	0.84	25.7	46.7	11
	4.21	5.07	1.93	28.2	28.6	9.7
	2.74	6.58	3.08	20.6	35.6	10.5
Perineum	4.17	8.83	1.85	42.1	19.7	9.94
	2.55	3.03	0.46	26.7	29.9	15.2
	2.37	5.67	2.51	38.8	12.2	4.34
Vagina	3.48	8.14	1.28	16.1	47.3	7.82
	2.34	3.64	1.3	16.8	42.6	21.6
	0.39	1.67	0.36	24.9	36.2	32.4
	0.63	14.5	3.14	25.4	35.4	12.2
	0.91	2.03	0.46	45.5	31.6	11.7
	1.1	2.1	0.58	17.2	36.3	15.1
Fossa Navicularis (FN)	7.95	7.52	2.89	28.2	28.9	7.24
	3.59	6.94	3.75	36.7	40.1	5.11
	2.2	9.48	2.77	23.2	42.7	6.13
	1.74	6.8	2.75	40.4	35.3	6.91
	2.31	14.7	4.73	24.3	36.7	11.6
	0.69	3.3	0.97	43	32.1	13.3
	3.72	6.64	2.14	32.2	27.5	6.87
	5.97	9.12	2.9	17.7	29.8	3.46
Anal Canal	6.37	22.5	1.5	25.1	17.3	6.31
	4.78	12.8	0.46	15.6	32.4	13.4
	0.68	6.11	0.99	34.1	30	12.9
	2.59	5.54	0.3	29.9	33.2	3.42
	1.84	5.53	2.25	23.4	37	6.68
Endocervix	5.21	8.44	1.99	16.3	40.1	10
	1.44	2.79	1.09	12.1	61.1	11.5
	0.94	8.16	0.18	11.2	60.6	10.9
Ectocervix	3.37	3.38	0.47	21.8	55.2	5.54
	3.91	4.76	2.36	17.1	41.4	15.7
	0.19	3.38	0.016	3.35	71.1	2.91
	0.31	6.43	0.21	12.2	68.5	5.81
Penile Urethra	2.36	8.57	1.39	26.8	47.5	5.01
	4.09	9.51	2.89	25	37.9	11
	12.3	5.63	1.08	17	21.6	5.93
	1.7	6.46	1.7	34.7	45.1	4.81
	4.63	8.18	3.11	23.5	43.7	4.77
	4.63	8.18	3.11	23.5	43.7	4.77
	5.86	4.46	2.3	12.9	33.4	3.6
	3.65	3.58	1.83	11.9	27.7	10.2
	2.5	9.17	1.46	7.5	45.8	17.3
Rectum	0.51	4.19	0.44	34.9	32.4	11
	0.4	9.33	5.65	41.4	24.1	14.1
	0.36	4.34	6	30	44	7.85
	1.3	7.44	5.64	23.9	26.1	8.87
	0.7	4.05	0.78	15.7	59.9	5.22
	0.78	5.3	3.62	33	24.4	7.45
	1.15	5.66	1.15	13.9	50.3	7.09
Colon	0.6	7.52	4.49	37.1	35.1	5.21
	2.31	3.5	1.4	20.4	46.4	4.76
	1.7	15.2	5.96	13.1	35	5.45
	0.59	9.13	5.04	33.8	23.5	3.97
	0.4	13.8	3.35	17	34.6	12.8

## Sheet: Figure 2
	Figure 2B HIV restriction factors								Figure 2C CLR expression by flow cytometry												Figure 2D CLR expression by RNAseq									Figure 2E CLR expression collagenase vs crawlout
	Macrophages	CD14+ CD1c- MDM	CD14+ CD1c+ MDDC	cDC1	Langerin- cDC2	Langerin+ cDC2				LC	cDC1	Langerin- cDC2	Langerin+ cDC2	Macrophage	CD14+ CD1c- MDM	CD14+ CD1c+ MDDC	In vitro MDM	In vitro MDDC				LC	Langerin- cDC2	Langerin+ cDC2	Macrophage	CD14+ CD1c- MDM	CD14+ CD1c+ MDDC				cDC2		CD14+ CD1c+ MDDC
APOBEC3G		12.1	1.5						CD80	7	26	58	78	12	7	31	20	278			CD80	3.2	6.9	6.2	0	1.3	1.5				Collagenase	Crawlout	Collagenase	Crawlout
		16	5.3						CD83	495	547	244	317	193	58	263	37	73			CD83	1675.3	1839.6	1854.7	344.6	451.3	959			CD80	58	2525	31	441
		4.5	1.8						CD86	281	396	342	398	1054	398	363	832	603			CD86	152.4	100.3	119.3	28.3	46.6	52.8			CD83	244	2541	263	66
SAMHD1	313	292	426	620.7	650.8	649			CD4	479	784	631	440	472	341	576	2531	1853			CD4	163.5	149.2	146.1	261.6	217.3	151.5			CD86	342	5422	363	1514
	311	291	441	733	638.2	657			CCR5	374	458	3559	2342	674	903	2886	612	1100			CCR5	5.1	8.5	8.7	2.8	5.1	11.1			CD4	631	348	576	119
	785	992	1178	2530	1285	1318			CXCR4	0	151	93	637	6	167	121	22	10			CXCR4	74.6	805.4	720.6	136.8	145.9	501.9			CCR5	3559	20	2886	0
	849	890	1047	1351	1152	1096			CD367/DCIR	7209	1353	10269	9717	9337	4439	9106	2984	3342			CD367/DCIR	34.1	38.6	23.8	28.8	49.7	29.3			CXCR4	93	155	121	357
									CD368	218	136	232	245	664	375	435	9	16			CD368	0	0.7	0.1	1.2	1.2	7.3			CD367/DCIR	10269	1983	9106	620
									CLEC4E	405	2574	4172	3458	7648	8683	5639	283	107			CLEC4E	0.6	18.9	15.7	20.4	54.1	51.6			CD368	232	633	435	44
									CD207/Langerin	18830	61	79	1277	29	83	98	59	42			CD207/Langerin	2629	3.1	50.8	3.7	1.7	2.7			CLEC4E	4172	6133	5639	295
									CD209/DC-SIGN	8	55	39	35	1264	186	73	243	3702			CD209/DC-SIGN	1.2	3.6	8.6	91.4	55.1	14.1			CD207/Langerin	79	8	98	0
									CD299/L-SIGN	53	648	810	654	3429	1476	962	3	15			CD299/L-SIGN	0	1.3	0.4	2.4	1.7	1.9			CD209/DC-SIGN	39	66	73	8
									CLEC5A	10	714	11766	11927	646	600	7955	1272	423			CLEC5A	71.7	95.5	150.6	3.8	5.9	49			CD299/L-SIGN	810	115	962	41
									CD161	37	135	56	27	98	48	46	93	81			CD161	0.5	0	2	1.7	2.6	0			CLEC5A	11766	14956	7955	11225
									CLEC5C	45	57	14	15	38	50	25	40	43			CLEC5C	0.4	1	2	0	1	2			CD161	56	167	46	115
									CLEC6A	9	230	9	9	30	16	17	156	156			CLEC6A	0	0.3	0	0	0	0			CLEC5C	14	18	25	24
									CLEC7A	273	28	491	580	571	403	633	46	18			CLEC7A	49.6	60.9	34.8	17.3	53.1	63.5			CLEC6A	9	201	17	301
									CLEC8A	64	113	133	14	479	309	177	53	22			CLEC8A	1	17	20.2	8.9	22.1	28.5			CLEC7A	491	14	633	14
									CLEC9A	86	187	31	52	98	37	51	72	88			CLEC9A	0	3.2	0.8	0	0	0.1			CLEC8A	133	30	177	0
									CD301	16	133	818	731	863	430	561	0	41			CD301	23.2	234.7	199.6	92.4	106.2	171.2			CLEC9A	31	140	51	183
									CLEC12A	70	1369	2028	1196	1520	1662	4515	2282	755			CLEC12A	0	3.4	3.2	3.5	10.8	6.1			CD301	818	53	561	15
									CD205/DEC205	536	702	137	116	533	103	144	3795	2642			CD205/DEC205	15.3	12.2	24.2	25.3	44	40			CLEC12A	2028	716	4515	370
									CD206 MR	10	93	6374	3733	5213	2055	5408	2286	4691			CD206 MR	4	51.6	77.5	259.1	241.6	109.6			CD205/DEC205	137	1021	144	2668
									CLEC14A	24	122	72	84	136	79	96	35	59			CLEC14A	0	2.4	0	1	0	0			CD206 MR	6374	458	5408	81
									Siglec-1	10	335.5	413.9	213	1951.8	571.6	558	645	84			Siglec-1	0.3	1.5	4.9	52.8	28.9	5.5			CLEC14A	72	45	96	54
									Siglec-3	10953	4665	7446	7329	3795	2481	6090	3522	7369			Siglec-3	24.4	30.3	31.9	47	41.8	53.8			Siglec-1	413.9	325	558	264
									Siglec-5	65	213	496	493	354	419	735	647	2333			Siglec-5	2	13.9	6.8	21.5	31.8	24.3			Siglec-3	7446	7540	6090	9907
									Siglec-6	12	107	305	370	340	232	381	51	79			Siglec-6	0.1	0.4	0	7.5	2.7	0.9			Siglec-5	496	417	735	146
									Siglec-9	658	1474	3756	2457	2099	1545	3001	4794	866			Siglec-9	1.9	34.8	31.3	19.1	26.9	23.4			Siglec-6	305	114	381	136
									Siglec-16	64	253	159	260	264	166	148	219	154			Siglec-16	1.2	0.5	0.5	1	1.1	1.3			Siglec-9	3756	2842	3001	3282
									CD91	9	32	23	31	762	163	105	1126	660			CD91	1	0.1	0.3	20.8	8.9	2.7			Siglec-16	159	395	148	250
																														CD91	23	2164	105	0

## Sheet: Figure 3
	Figure 3D CCR7 RNAseq expression					Figure 3E TLR stimulated crawl outs
	Macrophages	CD14+ CD1c- MDM	CD14+ CD1c+ MDDC			Media	Media + IMQ
	29.2	148.3	615			8.86	18.12
	35.5	36.7	472.1			2.21	14.45
	112.3	272.5	1052.8			6.99	19.05

## Sheet: Figure 4
	Figure 4A 2hr Uptake assay					Figure 4C Siglec-1 expression on HIV +/- cells							Figure 4D Siglec1 expression Colon					Figure 4D Siglec1 blocking						Figure 4D 2hr transfer assay				Figure 4F Transfer to PBMCS
	Macrophages	CD14+ CD1c- MDM	CD14+ CD1c+ MDDC					Macrophages	CD14+ CD1c- MDM	CD14+ CD1c+ MDDC			Macrophages	CD14+ CD1c- MDM	CD14+ CD1c+ MDDC				Macrophages	CD14+ CD1c- MDM	CD14+ CD1c+ MDDC			Macrophages	CD14+ CD1c- MDM	CD14+ CD1c+ MDDC			PBMCs	JLTRs
	1.6	2.92	3.53			Foreskin	p24-	1299	318.8	126.8			399.56	138.8	84.32			Foreskin	84.01	59.64	33.59			0.46	0.5	0.81		Abdomen CD14+ MNP	8.4	22.1
	1.01	1.4	2.93					1402.8	245.6	132			1095.56	332.8	184.12			Labia	53.88	30.9	26.6			0.4	0	0.77			3.85	19.4
	3.14	3.44	4.03				p24+	1959	582.8	222.8			949.56	250.8	138.12			Colon	23.86	15.36	9.75			0.4	0.39	0.48			18.3	23.9
	2.68	2.92	3.99					2841.8	287.6	241			1572.56	355.8	89.62									3.02	1.75	1.09		Colon CD14+ CD1c+ MDDC	1.83
	3.4	2.75	2.75			Labia	p24-	1302.46	367.54	221.94														4.27	1.97	2.05			1.55
	6.12	5.83	7.53				p24+	3377.46	591.54	294.94																			1.26
	0.88	1.34	1.48			Colon	p24-	566	104	365																			1.99
							p24+	1725	496	414

## Sheet: Figure 5
	Figure 5A CCR5 Abdominal skin					Figure 5B CCR5 Colon					Figure 5C Secreted HIV Assay					Figure 5D AZT treated CD14 MNP				Figure 5E 96hr transfer assay
	Macrophages	CD14+ CD1c- MDM	CD14+ CD1c+ MDDC			Macrophages	CD14+ CD1c- MDM	CD14+ CD1c+ MDDC			Macrophages	CD14+ CD1c- MDM	CD14+ CD1c+ MDDC			AZT-	AZT+			Macrophages	CD14+ CD1c- MDM	CD14+ CD1c+ MDDC
	601	713.9	2975.4			1071	1343.07	3431.7			66	63.5	99.33			29.17	5.83			0.46	0.5	0.81
	320	402.7	1458.8			468	759.07	1871.7			103.33	95.33	136			19.13	5.22			0.4	0	0.77
	1101	1591.3	4224			564	690.7	2011.7			15.38	40	94			97.65	32.94			0.4	0.39	0.48
	593	1008	3849			652	1509.7	3500.7												3.02	1.75	1.09
																				4.27	1.97	2.05

## Sheet: Figure 6
	Figure 6A 2h uptake assay					Figure 6C 2hr transfer assay				Figure 6D CCR5 expression						Figure 6F HIV secreted assay						Figure 6G AZT treated cDC2
	cDC1	Langerin- cDC2	Langerin+ cDC2			Langerin- cDC2	Langerin+ cDC2				cDC1	Langerin- cDC2	Langerin+ cDC2				cDC1	Langerin- cDC2	Langerin+ cDC2			AZT-	AZT+
	0.57	0.83	5.53			0.37	2.01			Abdomen	438.8	3323	2046.9			Bal	8.57	41.67	57.419			17.78	5.93
	0.85	0.97	6.54			1.94	2.5				284.7	1566.58	1186.74				5.42	9.88	21.5			55.88	0.59
		2.84	4.48			1.71	2.23				651.4	5786	3793				4.17	13.63	9.5			146.67	10.83
		3.01	3.83			2.24	3.09				1412	5712	3596				3.2	16.8	187.88
		1.34	1.49							Colon	325.9	1548.8	1580.3				6.7	2.8	212.12
		3.31	7.22								114.9	873.8	1023.3				19.17	13.6	62
	0.71	1.09									235.9	569.8	1108.3			TF		4	9.47
											150.9	1720.8	2268.3					2	13.33
																		1	1.84
